# Supplementary material for: Barriers and Expectations of Adolescents Regarding the Identification and Management of Their Psychoactive Substance Use by Their General Practitioner
Source: Int J Environ Res Public Health. 2022 Oct 14;19(20):13231. doi: 10.3390/ijerph192013231 (PMC9603752; doi:10.3390/ijerph192013231)
Supplement: Supplementary file 1 [file ijerph-19-13231-s001.zip]

Archive with 1 entries (1 files):
- ijerph-1941284-supplementary.pdf
